# Supplementary material for: Changes in Lipid Profile Secondary to Asymptomatic Malaria in Migrants from Sub-Saharan Africa: A Retrospective Analysis of a 2010–2022 Cohort
Source: Trop Med Infect Dis. 2025 May 15;10(5):134. doi: 10.3390/tropicalmed10050134 (PMC12115369; doi:10.3390/tropicalmed10050134)
Supplement: Supplementary file 1 [file tropicalmed-10-00134-s001.zip]

Archive with 1 entries (1 files):
- tropicalmed-3569235-supplementary.pdf
